# Supplementary material for: Bottom-Up Strategy to Forecast the Drug Location and Release Kinetics in Antitumoral Electrospun Drug Delivery Systems
Source: Int J Mol Sci. 2023 Jan 12;24(2):1507. doi: 10.3390/ijms24021507 (PMC9861055; doi:10.3390/ijms24021507)
Supplement: Supplementary file 1 [file ijms-24-01507-s001.zip]

Archive with 1 entries (1 files):
- ijms-2167163-supplementary.pdf
